# Supplementary material for: The effects of music listening intervention on postoperative care in unilateral vs. bilateral endometriotic cysts
Source: Front Med (Lausanne). 2025 Sep 15;12:1626575. doi: 10.3389/fmed.2025.1626575 (PMC12477193; doi:10.3389/fmed.2025.1626575)
Supplement: Supplementary file 2 [file Data_Sheet_1.xlsx]

## Sheet: 单侧
Group（1.Control group；2.Music group）	Endometriosis cysts（1.Unilateral cyst；2.Bilateral cyst）	Number	age	BMI	Marital status（1.Unmarried；2.Married）	Preoperative VAS	Preoperative GAD-7	Preoperative grade of GAD-7(1.Normal;2.Mild anxiety;3.Moderate anxiety;4.Severe anxiety)	Preoperative PHQ-9	Preoperative grade of PHQ-9(1.Normal;2.Mild depression;3.Moderate depression;4.Severe depression)	Preoperative FSS	Preoperative grade of FSS(1.Normal;2.Fatigue)	2 hour postoperative nausea（1.Yes；0.No）	4 hour postoperative nausea（1.Yes；0.No）	6 hour postoperative nausea（1.Yes；0.No）	2 hour postoperative vomiting（1.Yes；0.No）	4 hour postoperative vomiting（1.Yes；0.No）	6 hour postoperative vomiting（1.Yes；0.No）	6 hour postoperative VAS	1 day postoperative VAS	VAS Change(1 day to 6 hour )	3 day postoperative VAS	VAS Change(3 day to 6 hour )	7 day postoperative VAS	VAS Change(7 day to 6 hour )	术后1D 焦虑GAD7	术后3D 焦虑GAD7	术后3d-术后1d GAD-7	术后7D 焦虑GAD7	术后7d-术后1d GAD-7	术后1D 抑郁PHQ9	术后3D 抑郁PHQ9	术后3d-术后1d PHQ-9	术后7D 抑郁PHQ9	术后7d-术后1d PHQ9	术后1D FSS评分	术后3D FSS评分	术后3d-术后1d FSS	术后7D FSS评分	术后7d-术后1d FSS
1	1	0001	36.0539	23.0681	1	5	6	2	7	2	36	2	0	0	0	0	0	0	4	7	3	3	-1	3	-1	6	2	-4	0	-6	8	5	-3	3	-5	25	18	-7	15	-10
1	1	0002	28.8395	19.487	1	1	5	2	4	1	35	1	0	0	0	0	0	0	4	5	1	3	-1	2	-2	12	5	-7	5	-7	9	4	-5	4	-5	42	32	-10	35	-7
2	1	0003	26.1473	28.2828	1	1	3	1	2	1	34	1	0	0	0	0	0	0	3	6	3	3	0	1	-2	2	0	-2	3	1	3	3	0	5	2	18	14	-4	16	-2
2	1	0005	24.993	19.1327	1	1	6	2	9	2	49	2	0	0	0	0	0	0	3	3	0	1	-2	1	-2	6	4	-2	7	1	7	7	0	6	-1	36	37	1	40	4
1	1	0007	26.0156	17.4472	1	4	1	1	1	1	11	1	0	0	0	0	0	0	5	6	1	2	-3	1	-4	0	0	0	4	4	0	0	0	7	7	6	23	17	9	3
2	1	0008	30.6581	20.7008	2	1	5	2	0	1	23	1	0	0	0	0	0	0	5	5	0	3	-2	2	-3	6	3	-3	0	-6	9	0	-9	0	-9	13	16	3	12	-1
1	1	0009	24.0316	19.5312	1	4	4	1	2	1	15	1	0	0	0	0	0	0	4	4	0	2	-2	1	-3	1	1	0	0	-1	3	0	-3	0	-3	16	13	-3	1	-15
1	1	0011	27.076	18.7783	1	1	7	2	15	4	51	2	0	0	0	0	0	0	2	2	0	5	3	2	0	6	12	6	5	-1	19	21	2	8	-11	36	52	16	27	-9
1	1	0014	27.0241	19.2277	1	1	1	1	3	1	21	1	0	0	0	0	0	0	3	4	1	2	-1	1	-2	1	1	0	1	0	0	2	2	2	2	15	18	3	36	21
1	1	0015	26.3703	20.061	1	4	7	2	0	1	39	2	0	0	0	0	0	0	2	5	3	3	1	4	2	0	0	0	0	0	4	0	-4	6	2	21	16	-5	25	4
2	1	0016	28.8236	16.6531	2	2	4	1	4	1	38	2	0	0	0	0	0	0	2	3	1	1	-1	2	0	4	3	-1	0	-4	6	2	-4	1	-5	27	34	7	24	-3
2	1	0019	29.2454	18.9866	2	7	12	3	2	1	33	1	0	0	0	0	0	0	3	5	2	3	0	2	-1	0	0	0	0	0	4	0	-4	1	-3	28	27	-1	37	9
1	1	0021	24.4242	20.371	1	1	0	1	0	1	47	2	0	0	1	0	0	0	2	8	6	4	2	2	0	0	0	0	6	6	6	0	-6	2	-4	30	36	6	29	-1
1	1	0022	27.4221	19.563	1	1	4	1	4	1	36	2	0	0	0	0	0	0	3	4	1	3	0	2	-1	3	3	0	6	3	4	3	-1	4	0	12	27	15	34	22
2	1	0023	24.6806	15.22	1	5	4	1	2	1	35	1	0	0	0	0	0	0	2	5	3	5	3	4	2	3	2	-1	0	-3	4	1	-3	1	-3	23	30	7	30	7
1	1	0026	30.4272	18.2563	1	2	7	2	10	3	49	2	1	0	0	0	0	1	3	2	-1	2	-1	2	-1	7	7	0	1	-6	10	11	1	2	-8	50	52	2	25	-25
2	1	0027	29.7325	18.4265	2	6	7	2	9	2	47	2	0	0	0	0	0	0	1	8	7	5	4	2	1	21	12	-9	0	-21	19	10	-9	0	-19	40	35	-5	23	-17
2	1	0030	27.2706	24.2439	2	3	4	1	5	2	57	2	0	0	0	0	0	0	3	3	0	2	-1	1	-2	4	0	-4	11	7	3	0	-3	12	9	43	36	-7	38	-5
1	1	0033	35.9117	25.5367	1	3	5	2	6	2	44	2	0	0	0	0	0	0	3	7	4	3	0	2	-1	5	4	-1	0	-5	6	5	-1	0	-6	26	29	3	7	-19
1	1	0034	26.9111	28.0404	1	1	1	1	6	2	47	2	0	0	0	0	0	0	3	4	1	2	-1	1	-2	7	7	0	0	-7	10	10	0	7	-3	31	34	3	27	-4
2	1	0036	24.6447	18.4265	2	6	2	1	5	2	31	1	1	0	0	1	0	0	3	4	1	2	-1	1	-2	2	1	-1	2	0	4	3	-1	2	-2	14	15	1	27	13
2	1	0039	34.3866	24.1672	1	2	12	3	9	2	23	1	0	0	0	0	0	0	1	2	1	1	0	1	0	7	5	-2	2	-5	7	2	-5	1	-6	16	8	-8	26	10
1	1	0044	20.5155	20.7967	1	1	5	2	2	1	39	2	0	0	0	0	0	0	2	3	1	2	0	1	-1	3	4	1	0	-3	2	4	2	1	-1	26	28	2	9	-17
1	1	0045	30.4168	18.6851	2	1	7	2	11	3	45	2	1	0	0	0	0	0	2	4	2	2	0	1	-1	7	4	-3	2	-5	5	1	-4	1	-4	18	10	-8	9	-9
2	1	0049	24.1145	24.539	1	3	7	2	5	2	18	1	0	1	0	0	1	0	2	3	1	3	1	1	-1	5	0	-5	6	1	3	1	-2	11	8	10	10	0	16	6
2	1	0050	22.9659	20.4444	1	1	13	3	14	3	30	1	0	0	0	0	0	0	4	2	-2	2	-2	1	-3	4	6	2	0	-4	10	8	-2	0	-10	15	16	1	0	-15
1	1	0051	22.1092	24.6904	1	3	3	1	5	2	30	1	0	0	0	0	0	0	2	6	4	3	1	2	0	7	0	-7	0	-7	6	4	-2	1	-5	37	17	-20	15	-22
1	1	0053	22.54	17.2584	1	4	4	1	2	1	22	1	0	0	0	0	0	0	3	4	1	1	-2	1	-2	5	0	-5	0	-5	2	2	0	0	-2	9	1	-8	21	12
2	1	0056	31.4934	20.8325	2	1	6	2	7	2	34	1	0	0	0	0	0	0	1	3	2	3	2	2	1	7	0	-7	2	-5	7	6	-1	3	-4	29	20	-9	14	-15
2	1	0057	31.0712	22.5827	1	1	0	1	4	1	53	2	1	1	0	0	0	0	3	2	-1	1	-2	1	-2	0	0	0	0	0	4	3	-1	0	-4	20	29	9	12	-8
2	1	0058	28.079	18.75	1	1	6	2	6	2	40	2	0	0	0	0	0	0	3	3	0	3	0	3	0	5	5	0	7	2	7	4	-3	8	1	26	19	-7	35	9
1	1	0061	28	18.0802	2	4	5	2	3	1	25	1	0	0	0	0	0	0	3	2	-1	2	-1	1	-2	4	0	-4	0	-4	6	0	-6	5	-1	21	9	-12	31	10
1	1	0062	34	18.0802	2	5	5	2	8	2	50	2	0	0	0	0	0	0	2	8	6	4	2	1	-1	7	7	0	4	-3	8	9	1	3	-5	36	41	5	17	-19
1	1	0066	31	20.3244	1	5	6	2	3	1	32	1	0	0	0	0	0	0	6	5	-1	3	-3	3	-3	2	0	-2	0	-2	2	3	1	2	0	28	21	-7	19	-9
2	1	0067	28	18.662	2	2	7	2	7	2	31	1	0	0	0	0	0	0	6	5	-1	3	-3	2	-4	6	6	0	0	-6	8	7	-1	0	-8	37	18	-19	9	-28
2	1	0068	32	22.0604	2	1	5	2	2	1	27	1	0	0	0	0	0	0	6	5	-1	1	-5	1	-5	7	0	-7	1	-6	9	0	-9	6	-3	17	9	-8	45	28
2	1	0069	33	19.6752	2	6	7	2	11	3	35	1	1	0	0	0	0	0	4	8	4	4	0	3	-1	3	0	-3	5	2	11	2	-9	5	-6	35	50	15	26	-9
2	1	0073	27	18.7328	1	1	1	1	4	1	31	1	0	0	0	0	0	0	2	4	2	3	1	2	0	7	7	0	0	-7	11	9	-2	1	-10	26	18	-8	42	16
2	1	0074	36	18.662	1	8	9	2	13	3	47	2	0	0	0	0	0	0	6	5	-1	4	-2	7	1	5	5	0	0	-5	14	11	-3	6	-8	41	49	8	15	-26
2	1	0076	32	22.6003	2	1	8	2	11	3	26	1	0	0	0	0	0	0	3	3	0	2	-1	1	-2	8	0	-8	11	3	9	2	-7	11	2	10	1	-9	53	43
1	1	0077	34	21.2279	1	1	8	2	3	1	19	1	0	0	1	0	0	0	2	3	1	2	0	1	-1	0	0	0	0	0	0	0	0	0	0	15	8	-7	12	-3
1	1	0078	23	17.9151	1	1	0	1	2	1	9	1	0	0	0	0	0	0	1	3	2	2	1	1	0	2	0	-2	1	-1	3	0	-3	1	-2	9	0	-9	27	18
1	1	0081	30	21.0938	1	1	0	1	2	1	33	1	1	0	0	0	0	0	2	7	5	2	0	1	-1	1	0	-1	2	1	5	0	-5	8	3	27	19	-8	46	19
2	1	0082	30	25.9516	1	1	5	2	4	1	42	2	0	0	0	0	0	0	2	2	0	2	0	1	-1	4	6	2	2	-2	8	8	0	2	-6	22	28	6	22	0
1	1	0083	26	19.0039	1	2	2	1	0	1	34	1	0	1	0	0	0	0	2	4	2	2	0	1	-1	2	2	0	0	-2	1	1	0	1	0	17	10	-7	9	-8
1	1	0084	32	18.8861	1	4	3	1	11	3	51	2	0	0	0	0	0	0	4	3	-1	2	-2	2	-2	1	2	1	0	-1	15	11	-4	0	-15	43	41	-2	13	-30
2	1	0085	30	20.9366	2	3	1	1	0	1	26	1	0	0	1	0	0	0	6	8	2	2	-4	2	-4	0	0	0	1	1	4	0	-4	3	-1	27	19	-8	5	-22
2	1	0086	26	22.5827	1	1	7	2	7	2	19	1	0	0	0	0	0	0	2	5	3	3	1	1	-1	7	6	-1	0	-7	7	5	-2	0	-7	9	8	-1	18	9
1	1	0087	31	26.3702	2	1	7	2	5	2	36	2	0	0	0	0	0	0	2	4	2	4	2	2	0	4	1	-3	0	-4	5	4	-1	0	-5	38	36	-2	18	-20
1	1	0090	27	15.8079	1	1	4	1	3	1	30	1	0	0	0	0	0	0	2	4	2	4	2	1	-1	1	5	4	0	-1	4	0	-4	0	-4	27	29	2	25	-2
2	1	0092	25	18.8707	1	1	2	1	3	1	24	1	0	0	0	0	0	0	2	3	1	3	1	1	-1	4	2	-2	1	-3	4	1	-3	1	-3	11	13	2	6	-5
2	1	0093	25	32.6905	1	7	3	1	8	2	42	2	0	0	0	0	0	0	4	5	1	4	0	2	-2	6	0	-6	0	-6	4	4	0	0	-4	36	40	4	16	-20
1	1	0095	29	18.132	1	1	1	1	1	1	35	1	1	0	0	0	0	0	2	3	1	2	0	2	0	0	0	0	0	0	5	1	-4	0	-5	23	21	-2	22	-1
1	1	0097	32	20.3954	1	10	10	3	15	4	47	2	0	0	0	1	0	0	4	5	1	2	-2	1	-3	5	1	-4	0	-5	9	2	-7	1	-8	41	36	-5	33	-8
1	1	0098	27	17.6693	1	1	4	1	3	1	34	1	0	0	0	0	0	0	2	7	5	2	0	1	-1	3	2	-1	0	-3	5	3	-2	2	-3	23	18	-5	13	-10
2	1	0099	26	16.3847	1	6	6	2	8	2	46	2	0	0	0	0	0	0	3	4	1	4	1	1	-2	7	3	-4	6	-1	7	5	-2	9	2	33	32	-1	32	-1
2	1	0100	22	16.7969	1	4	14	4	14	3	38	2	0	1	1	0	0	0	2	6	4	2	0	2	0	11	1	-10	12	1	18	8	-10	11	-7	46	37	-9	41	-5
2	1	0101	27	20.5078	2	1	5	2	2	1	33	1	0	0	0	0	0	0	2	4	2	2	0	2	0	5	4	-1	0	-5	9	0	-9	1	-8	28	29	1	19	-9
1	1	0103	28	19.8347	2	2	5	2	1	1	10	1	0	0	0	0	0	0	3	7	4	3	0	2	-1	7	7	0	5	-2	9	9	0	3	-6	0	0	0	30	30
2	1	0104	28	19.2277	2	1	2	1	2	1	36	2	0	0	0	0	0	0	2	4	2	3	1	1	-1	2	0	-2	0	-2	3	4	1	0	-3	24	13	-11	21	-3
1	1	0105	28	19.8791	1	4	2	1	1	1	42	2	0	1	0	0	0	0	2	3	1	1	-1	1	-1	0	0	0	0	0	1	0	-1	0	-1	20	12	-8	18	-2
2	1	0107	27	15.625	2	8	6	2	4	1	31	1	1	0	1	1	0	0	2	4	2	3	1	1	-1	0	0	0	0	0	3	0	-3	1	-2	11	11	0	8	-3
2	1	0108	26	20.2538	1	4	7	2	9	2	36	2	0	0	0	0	0	0	4	6	2	5	1	2	-2	10	8	-2	0	-10	10	11	1	0	-10	35	21	-14	10	-25
2	1	0109	26	19.5312	1	1	2	1	1	1	19	1	0	0	0	0	0	0	2	3	1	2	0	1	-1	0	0	0	7	7	3	2	-1	8	5	8	8	0	15	7
1	1	0111	28	20.3125	1	1	3	1	1	1	9	1	0	0	0	0	0	0	2	4	2	1	-1	1	-1	2	0	-2	6	4	0	0	0	8	8	8	8	0	27	19
2	1	0112	33	20.202	1	8	8	2	13	3	39	2	0	0	0	0	0	0	5	3	-2	2	-3	1	-4	7	6	-1	4	-3	12	9	-3	1	-11	25	25	0	43	18
2	1	0113	27	18.9866	1	1	16	4	18	4	43	2	1	0	0	1	1	0	3	9	6	7	4	5	2	6	4	-2	0	-6	19	11	-8	0	-19	46	45	-1	0	-46
1	1	0114	31	22.0317	1	4	4	1	3	1	39	2	0	0	0	0	0	0	2	6	4	3	1	1	-1	0	0	0	0	0	1	1	0	0	-1	38	14	-24	18	-20
1	1	0115	25	19.3337	1	5	3	1	4	1	28	1	0	0	0	0	0	0	2	3	1	2	0	2	0	1	0	-1	1	0	4	2	-2	1	-3	17	18	1	15	-2
2	1	0116	28	22.719	1	5	7	2	8	2	45	2	0	0	0	0	0	0	2	4	2	3	1	2	0	7	7	0	0	-7	8	8	0	0	-8	26	24	-2	17	-9
1	1	0117	33	16.2109	2	1	5	2	6	2	49	2	1	0	0	1	0	0	3	3	0	2	-1	1	-2	2	1	-1	1	-1	5	5	0	2	-3	27	26	-1	29	2
2	1	0118	27	17.2248	1	1	8	2	10	3	15	1	0	1	1	0	0	0	4	3	-1	3	-1	2	-2	3	1	-2	0	-3	3	0	-3	1	-2	8	5	-3	1	-7
2	1	0119	22	26.5731	1	10	3	1	3	1	17	1	0	0	0	0	0	0	2	4	2	2	0	1	-1	2	1	-1	0	-2	3	2	-1	0	-3	7	9	2	54	47
2	1	0121	29	16.225	1	1	8	2	12	3	26	1	0	0	0	0	0	0	2	4	2	2	0	1	-1	7	9	2	7	0	13	9	-4	9	-4	9	9	0	9	0
1	1	0122	26	19.0311	2	1	1	1	4	1	40	2	0	1	1	0	0	0	3	4	1	2	-1	2	-1	7	4	-3	0	-7	9	0	-9	2	-7	20	9	-11	29	9
1	1	0123	30	19.2425	2	2	5	2	5	2	42	2	0	0	0	0	0	0	2	2	0	2	0	1	-1	3	1	-2	7	4	6	8	2	9	3	25	30	5	9	-16
1	1	0124	30	16.8663	2	4	8	2	4	1	33	1	0	0	0	0	0	0	2	2	0	3	1	1	-1	7	4	-3	1	-6	4	5	1	0	-4	22	32	10	16	-6
1	1	0125	29	13.5026	1	4	5	2	11	3	36	2	0	0	0	0	0	0	2	4	2	3	1	1	-1	7	3	-4	7	0	13	15	2	7	-6	28	29	1	28	0
1	1	0126	36	23.4952	1	6	8	2	7	2	50	2	0	0	0	0	0	0	2	4	2	5	3	3	1	0	3	3	4	4	4	0	-4	1	-3	30	18	-12	19	-11
2	1	0127	30	17.9982	2	1	8	2	10	3	39	2	0	0	0	0	0	0	3	5	2	1	-2	2	-1	7	6	-1	8	1	13	10	-3	13	0	21	14	-7	13	-8
1	1	0132	28	17.6898	1	8	11	3	10	3	53	2	0	0	0	0	0	0	3	7	4	5	2	3	0	14	4	-10	7	-7	15	9	-6	9	-6	50	46	-4	52	2
2	1	0133	30	18.3655	1	3	4	1	1	1	20	1	1	0	1	1	0	1	2	6	4	2	0	1	-1	2	0	-2	7	5	1	0	-1	10	9	16	10	-6	36	20
1	1	0135	23	20.061	1	9	5	2	7	2	50	2	0	0	0	0	0	0	4	6	2	6	2	5	1	7	7	0	0	-7	9	13	4	0	-9	34	36	2	12	-22
2	1	0137	35	17.7462	1	1	1	1	5	2	33	1	0	0	0	0	0	0	2	3	1	2	0	2	0	0	0	0	1	1	5	6	1	0	-5	29	20	-9	15	-14
1	1	0139	27	18.2563	1	4	1	1	3	1	49	2	1	1	0	1	0	0	2	8	6	4	2	2	0	13	7	-6	11	-2	9	5	-4	13	4	28	36	8	36	8
1	1	0140	24	26.4381	1	1	5	2	8	2	38	2	0	0	0	0	0	0	2	6	4	4	2	3	1	4	1	-3	0	-4	4	3	-1	0	-4	32	30	-2	19	-13
2	1	0141	30	18.6709	1	1	4	1	6	2	39	2	0	0	0	0	0	0	3	3	0	3	0	2	-1	4	0	-4	0	-4	8	4	-4	0	-8	27	18	-9	6	-21
2	1	0142	24	18.9555	1	6	1	1	1	1	20	1	0	0	0	0	0	0	2	3	1	2	0	1	-1	0	0	0	0	0	1	0	-1	1	0	16	13	-3	27	11
2	1	0143	25	23.1473	1	1	1	1	0	1	40	2	0	0	0	0	0	0	2	6	4	6	4	3	1	1	1	0	4	3	1	0	-1	2	1	35	27	-8	29	-6
2	1	0145	27	19.6283	1	7	7	2	11	3	28	1	0	0	0	0	0	0	3	8	5	8	5	8	5	8	7	-1	3	-5	10	9	-1	1	-9	26	25	-1	9	-17
2	1	0146	31	20.9572	1	3	1	1	0	1	26	1	0	0	0	0	0	0	2	7	5	5	3	3	1	5	4	-1	7	2	6	3	-3	9	3	24	36	12	18	-6
2	1	0147	31	23.7812	2	1	2	1	3	1	17	1	1	0	0	0	0	0	3	2	-1	2	-1	1	-2	0	0	0	0	0	0	0	0	0	0	5	3	-2	7	2
2	1	0150	30	16.3593	1	1	0	1	0	1	9	1	0	0	0	0	0	0	2	4	2	2	0	1	-1	0	0	0	0	0	0	0	0	0	0	7	0	-7	5	-2
2	2	0004	34.9574	20.4467	1	6	7	2	3	1	21	1	0	0	0	0	0	0	2	5	3	2	-3	1	-4	3	1	-2	1	-2	3	2	-1	4	1	21	22	1	13	-8
2	2	0006	29.2406	20.3244	2	7	6	2	8	2	16	1	0	0	0	0	0	0	4	5	1	2	-3	2	-3	5	4	-1	0	-5	7	7	0	1	-6	12	9	-3	4	-8
2	2	0010	29.51	17.9688	1	8	7	2	10	3	35	1	0	0	0	0	0	0	2	6	4	4	-2	2	-4	13	6	-7	3	-10	13	8	-5	16	3	29	33	4	53	24
2	2	0012	24.1089	20.8889	1	5	8	2	9	2	31	1	0	0	0	0	0	1	2	4	2	2	-2	1	-3	6	2	-4	0	-6	7	4	-3	0	-7	29	23	-6	16	-13
1	2	0013	29.0951	21.5019	2	3	15	4	9	2	42	2	0	0	0	0	0	0	2	7	5	4	-3	2	-5	19	8	-11	11	-8	5	5	0	11	6	31	36	5	38	7
2	2	0017	27.3365	17.9089	1	1	1	1	3	1	18	1	0	0	0	0	0	0	3	3	0	2	-1	1	-2	3	2	-1	0	-3	8	6	-2	4	-4	16	9	-7	23	7
2	2	0018	28.7185	16.8242	1	8	7	2	7	2	18	1	0	0	0	0	0	0	2	3	1	1	-2	1	-2	4	1	-3	4	0	4	3	-1	4	0	14	18	4	9	-5
1	2	0020	30.872	19.0039	1	7	7	2	8	2	43	2	0	0	0	0	0	0	2	6	4	3	-3	2	-4	6	5	-1	5	-1	7	4	-3	3	-4	38	38	0	42	4
2	2	0024	32.0953	19.6283	1	1	6	2	8	2	45	2	0	0	0	0	0	0	2	5	3	3	-2	1	-4	7	5	-2	0	-7	7	9	2	0	-7	36	36	0	22	-14
1	2	0025	29.9608	19.433	1	10	7	2	5	2	34	1	0	0	0	0	0	0	3	8	5	1	-7	1	-7	7	0	-7	6	-1	4	0	-4	8	4	22	12	-10	35	13
1	2	0028	26.763	28.9062	1	5	8	2	5	2	23	1	0	0	0	0	0	0	3	8	5	4	-4	4	-4	7	0	-7	0	-7	9	2	-7	1	-8	18	9	-9	9	-9
1	2	0029	27.2487	22.9591	1	8	6	2	5	2	28	1	0	0	0	0	0	0	2	2	0	2	0	2	0	1	0	-1	6	5	4	2	-2	7	3	24	9	-15	27	3
2	2	0031	33.1384	22.151	2	1	9	2	10	3	47	2	0	0	0	0	0	0	2	2	0	2	0	3	1	9	10	1	0	-9	9	11	2	0	-9	36	33	-3	9	-27
2	2	0032	34.5404	20.6897	2	3	7	2	7	2	25	1	0	0	0	0	0	0	2	3	1	2	-1	1	-2	0	0	0	6	6	5	0	-5	9	4	14	9	-5	48	34
2	2	0037	26.4084	18.2183	1	3	4	1	0	1	29	1	1	0	0	1	0	0	3	6	3	2	-4	1	-5	3	3	0	0	-3	4	3	-1	2	-2	30	27	-3	46	16
2	2	0038	31.3427	20.9042	1	3	4	1	5	2	37	2	1	0	0	0	0	0	7	5	-2	3	-2	2	-3	14	8	-6	0	-14	17	8	-9	1	-16	47	27	-20	9	-38
1	2	0040	28.0843	18.591	2	9	11	3	5	2	52	2	0	0	0	0	0	0	3	2	-1	1	-1	1	-1	5	0	-5	1	-4	5	3	-2	0	-5	39	44	5	17	-22
2	2	0041	29.3122	17.7462	2	1	2	1	1	1	34	1	0	0	0	0	0	0	4	6	2	3	-3	2	-4	5	0	-5	0	-5	7	2	-5	0	-7	34	18	-16	9	-25
1	2	0043	33.0917	19.5312	2	1	4	1	3	1	39	2	0	0	0	0	0	0	2	8	6	2	-6	2	-6	7	0	-7	3	-4	5	3	-2	1	-4	27	23	-4	31	4
2	2	0046	29.6193	18.75	2	3	10	3	8	2	54	2	0	0	0	1	0	0	3	7	4	2	-5	1	-6	13	5	-8	0	-13	10	5	-5	1	-9	45	27	-18	35	-10
2	2	0047	23.2299	16.7657	1	1	1	1	2	1	13	1	0	0	0	0	0	0	4	6	2	2	-4	1	-5	2	2	0	4	2	2	3	1	6	4	11	2	-9	40	29
1	2	0048	27.4472	17.7154	2	1	6	2	7	2	50	2	0	0	0	0	0	0	3	4	1	2	-2	2	-2	4	2	-2	2	-2	10	7	-3	3	-7	39	32	-7	6	-33
2	2	0052	30.0811	16.6016	1	1	11	3	4	1	28	1	0	0	0	0	0	0	2	2	0	1	-1	1	-1	9	3	-6	0	-9	7	3	-4	1	-6	28	25	-3	0	-28
1	2	0054	26.2716	17.6898	1	1	8	2	6	2	22	1	1	1	0	1	1	0	3	2	-1	2	0	1	-1	7	6	-1	1	-6	6	6	0	4	-2	26	9	-17	27	1
1	2	0055	34.0787	28.5483	1	5	7	2	5	2	43	2	1	1	1	1	1	0	2	3	1	2	-1	1	-2	2	0	-2	6	4	5	6	1	7	2	41	33	-8	13	-28
2	2	0059	30.5017	23.8751	1	9	4	1	5	2	44	2	0	0	0	0	0	0	4	7	3	6	-1	2	-5	3	0	-3	0	-3	9	5	-4	0	-9	33	27	-6	9	-24
2	2	0063	31	18.591	1	5	11	3	7	2	19	1	0	0	0	0	0	0	3	6	3	3	-3	2	-4	11	5	-6	6	-5	9	7	-2	6	-3	13	12	-1	10	-3
2	2	0065	33	19.313	1	2	5	2	10	3	46	2	0	0	0	0	0	0	6	7	1	3	-4	2	-5	5	5	0	5	0	9	9	0	6	-3	29	36	7	23	-6
1	2	0070	28	16.7969	2	6	7	2	13	3	42	2	0	0	0	0	0	0	4	7	3	3	-4	2	-5	1	0	-1	0	-1	7	5	-2	6	-1	27	21	-6	18	-9
1	2	0072	28	19.2526	1	8	5	2	4	1	51	2	0	0	0	0	0	0	1	4	3	1	-3	1	-3	5	0	-5	7	2	13	2	-11	9	-4	49	53	4	18	-31
2	2	0075	30	21.0938	2	1	6	2	10	3	26	1	0	0	0	0	0	0	2	3	1	2	-1	2	-1	1	0	-1	1	0	3	7	4	0	-3	13	16	3	0	-13
1	2	0079	26	20.5499	1	3	6	2	7	2	28	1	0	0	0	0	0	0	1	3	2	3	0	2	-1	5	5	0	4	-1	5	7	2	8	3	21	31	10	33	12
1	2	0080	30	20.7008	2	4	9	2	4	1	41	2	0	0	0	0	0	0	2	7	5	4	-3	2	-5	7	5	-2	0	-7	6	2	-4	0	-6	34	28	-6	0	-34
1	2	0091	28	22.5827	1	3	2	1	6	2	31	1	0	0	0	0	0	0	2	2	0	3	1	1	-1	0	0	0	2	2	0	6	6	7	7	36	25	-11	40	4
1	2	0094	30	19.9219	2	1	4	1	2	1	27	1	1	1	1	1	0	1	2	3	1	1	-2	1	-2	3	0	-3	1	-2	4	3	-1	1	-3	24	18	-6	36	12
1	2	0096	28	16.8574	1	5	5	2	6	2	42	2	0	0	0	0	0	0	2	4	2	1	-3	1	-3	7	0	-7	3	-4	11	1	-10	3	-8	26	9	-17	11	-15
1	2	0102	32	22.6562	2	4	9	2	4	1	38	2	0	0	0	0	0	0	3	8	5	4	-4	6	-2	1	2	1	7	6	1	3	2	9	8	9	10	1	0	-9
1	2	0106	35	21.5645	2	3	2	1	4	1	32	1	0	0	0	0	0	0	2	4	2	2	-2	2	-2	1	1	0	0	-1	3	5	2	2	-1	18	14	-4	13	-5
1	2	0110	30	19.487	2	1	5	2	3	1	43	2	0	0	0	0	0	0	3	10	7	3	-7	1	-9	5	0	-5	0	-5	6	5	-1	2	-4	29	22	-7	11	-18
1	2	0120	26	20.5499	1	1	6	2	10	3	63	2	0	0	0	0	0	0	2	1	-1	1	0	1	0	0	0	0	2	2	4	2	-2	1	-3	52	54	2	8	-44
2	2	0128	23	24.6548	1	1	2	1	1	1	34	1	0	0	0	0	0	0	2	2	0	3	1	1	-1	0	0	0	4	4	1	0	-1	2	1	14	9	-5	18	4
2	2	0129	26	21.0938	1	2	8	2	5	2	47	2	0	0	0	0	0	0	2	3	1	2	-1	1	-2	11	7	-4	2	-9	8	3	-5	1	-7	41	40	-1	4	-37
1	2	0130	31	26.986	1	1	1	1	0	1	28	1	0	0	0	0	0	0	1	3	2	1	-2	1	-2	2	0	-2	0	-2	5	1	-4	0	-5	23	17	-6	44	21
1	2	0131	28	20.6297	1	4	11	3	7	2	40	2	0	0	0	0	0	0	2	6	4	6	0	1	-5	13	14	1	3	-10	7	9	2	3	-4	34	27	-7	33	-1
2	2	0134	33	18.7783	2	2	1	1	2	1	36	2	0	0	0	0	0	0	3	6	3	3	-3	2	-4	1	0	-1	0	-1	0	0	0	0	0	23	20	-3	10	-13
2	2	0138	29	19.8347	1	2	8	2	9	2	23	1	0	0	0	0	0	0	2	5	3	2	-3	1	-4	7	3	-4	0	-7	9	0	-9	2	-7	15	19	4	20	5
1	2	0148	29	18.8189	1	10	12	3	14	3	61	2	0	0	0	0	0	0	3	10	7	3	-7	3	-7	12	2	-10	0	-12	18	7	-11	0	-18	54	54	0	19	-35
1	2	0149	25	17.3611	1	1	7	2	4	1	29	1	0	0	0	0	0	0	3	4	1	1	-3	1	-3	10	3	-7	7	-3	10	1	-9	9	-1	24	16	-8	54	30

## Sheet: 双侧
Group（1.Control group；2.Music group）	Number	Registration number	age	BMI	Marital status（1.Unmarried；2.Married）	单双侧囊肿（1.单侧；2.双侧）	左侧附件囊肿个数	左侧附件囊肿最大直径（单位：mm）	右侧附件囊肿个数	右侧附件囊肿最大直径（单位：mm）	确诊年龄	近3个月服用药物	用药时长（月）	治疗前VAS	治疗前焦虑GAD7	治疗前焦虑等级	治疗前抑郁PHQ9	治疗前抑郁等级	PRE-PHQ-9-01	PRE-PHQ-9-04	PRE-PHQ-9-09	治疗前FSS评分（FSS疲劳严重度量表）	治疗前FSS分类（FSS疲劳严重度量表）	治疗前SF36（生活质量评分标SF36）	PRE血压	PRE脉搏	手术日期	手术时长	ASRM分期	术后2h呼吸（次/分）	术后2h血压（mmHg）	术后2h脉搏（次/分）	术后2h体温（℃）	术后2h恶心（次）	术后2小时恶心（1.是；0；否）	术后2h呕吐（次）	术后2小时呕吐（1.是；0；否）	术后4h呼吸（次/分）	术后4h血压（mmHg）	术后4h脉搏（次/分）	术后4h体温（℃）	术后4h恶心（次）	术后4小时恶心（1.是；0；否）	术后4h呕吐（次）	术后4小时呕吐（1.是；0；否）	术后6h呼吸（次/分）	术后6h血压（mmHg）	术后6h脉搏（次/分）	术后6h体温（℃）
2	0004	1001689342	34.9574	20.4467	1	2	1	168	1	33	22.6621	1	1	6	7	2	3	1	2	2	1	21	1	123	110/70	65	45561	4.3	4	18	111/78	77	37.6	0	0	0	0	20	100/78	76	37.5	0	0	0	0	22	106/88	77	37.4
2	0006	1001689870	29.2406	20.3244	2	2	3	53	1	25	27.6648	1	15	7	6	2	8	2	2	2	2	16	1	126	119/79	103	10月07日	2	3	15	116/73	86	37.0	0	0	0	0	18	115/74	59	37.3	0	0	0	0	19	120/69	60	37.0
2	0010	1001672352	29.51	17.9688	1	2	4	46	1	19	29.3764	1	1	8	7	2	10	3	2	3	1	35	1	99	107/59	87	10月09日	2.5	4	18	140/69	90	37.0	0	0	0	0	17	112/77	84	36.9	0	0	0	0	16	116/76	82	36.7
2	0012	1001406588	24.1089	20.8889	1	2	1	33	5	70	23.2555	2		5	8	2	9	2	2	3	1	31	1	119	103/76	104	10月08日	2	3	18	98/52	76	36.7	0	0	0	0	18	101/60	75	36.6	0	0	0	0	17	98/55	74	37.5
1	0013	1000770767	29.0951	21.5019	2	2	1	128	多个	39	28.5357	1	3	3	15	4	9	2	2	2	1	42	2	72	117/86	79	10月24日	3.5	3	20	113/68	87	36.6	0	0	0	0	20	115/72	84	36.7	0	0	0	0	21	110/70	80	36.3
2	0017	1001725841	27.3365	17.9089	1	2	1	26	2	78	26.9121	1	3	1	1	1	3	1	2	2	1	18	1	118	106/68	87	10月17日	2.5	4	23	113/56	99	37.1	0	0	0	0	27	111/60	97	37.5	0	0	0	0	21	112/63	101	37.4
2	0018	1007700310	28.7185	16.8242	1	2	1	19	多个	64	27.7198	1	3	8	7	2	7	2	2	2	1	18	1	118	91/69	84	10月17日	2.5	4	20	97/55	80	36.7	0	0	0	0	16	98/80	80	37.0	0	0	0	0	18	94/59	84	37.5
1	0020	1001729091	30.872	19.0039	1	2	2	59	1	23	25.6016	1	2	7	7	2	8	2	2	3	1	43	2	111	100/68	79	10月24日	2	4	21	108/59	80	36.5	0	0	0	0	20	103/56	80	36.7	0	0	0	0	20	103/59	80	36.5
2	0024	1001750785	32.0953	19.6283	1	2	1	112	2	14	27.0769	2		1	6	2	8	2	2	2	1	45	2	119	104/71	80	45596	2	4	20	105/62	76	36.7	0	0	0	0	16	103/83	78	36.3	0	0	0	0	18	105/77	78	36.1
1	0025	0001423561	29.9608	19.433	1	2	1	58	1	22	29.8352	1	1	10	7	2	5	2	1	2	1	34	1	95	92/62	81	10月30日	2	3	18	123/60	75	36.4	0	0	0	0	16	120/68	77	36.2	0	0	0	0	19	125/93	105	36.7
1	0028	1001773191	26.763	28.9062	1	2	3	81	1	15	26.717	1	1	5	8	2	5	2	2	2	1	23	1	112	101/71	80	11月 日	2	3	18	113/65	94	36.3	0	0	0	0	17	116/70	82	36.5	0	0	0	0	18	110/68	80	36.4
1	0029	1000662936	27.2487	22.9591	1	2	1	54	1	21	27.1731	1	1	8	6	2	5	2	2	2	1	28	1	113	96/61	85	45610	1	3	18	94/54	58	36.5	0	0	0	0	16	102/57	71	36.5	0	0	0	0	16	101/58	66	37.1
2	0031	1001745374	33.1384	22.151	2	2	2	74	1	23	31.9835	1	1	1	9	2	10	3	2	4	1	47	2	101	99/67	61	45610	1.5	4	19	93/57	61	36.7	0	0	0	0	19	99/52	61	37.1	0	0	0	0	20	96/55	65	37.1
2	0032	1001790655	34.5404	20.6897	2	2	1	26	1	87	34.5165	2		3	7	2	7	2	2	2	1	25	1	127	103/75	94	11月14日	3h25min	4	19	112/74	86	36.7	0	0	0	0	19	116/87	78	37.1	0	0	0	0	19	111/69	82	36.4
2	0037	1001796432	26.4084	18.2183	1	2	1	104	1	38	26.3407	2		3	4	1	0	1	1	1	1	29	1	124	103/63	98	45624	1h45min	4	17	120/69	87	36.6	1	1	1	1	20	120/69	79	36.8	0	0	0	0	19	116/68	73	36.4
2	0038	1001750845	31.3427	20.9042	1	2	1	50	1	21	27.2582	2		3	4	1	5	2	2	2	1	37	2	127	138/89	90	11月27日	2.5h	4	15	111/70	72	36.3	2	1	0	0	21	115/73	73	36.2	0	0	0	0	20	112/69	71	36.6
1	0040	1001742944	28.0843	18.591	2	2	1	24	4	35	27.7692	1	3	9	11	3	5	2	1	3	1	52	2	117	127/82	97	11月28日	2h55min	4	19	120/69	80	36.2	0	0	0	0	17	130/70	78	36.3	0	0	0	0	17	113/70	83	36.2
2	0041	1001823491	29.3122	17.7462	2	2	1	91	多个	31	27.7995	2		1	2	1	1	1	1	1	1	34	1	125	101/70	91	45631	2h	4	16	103/71	65	63.3	0	0	0	0	16	114/73	71	36.2	0	0	0	0	16	120/76	80	36.1
1	0043	0004390072	33.0917	19.5312	2	2	1	9	1	19	32.7857	2		1	4	1	3	1	1	2	1	39	2	117	111/76	91	45631	1h40min	4	19	112/74	86	36.7	0	0	0	0	19	116/87	78	37.1	0	0	0	0	19	111/69	82	36.4
2	0046	1001347804	29.6193	18.75	2	2	1	28	1	41	28.1951	2		3	10	3	8	2	2	3	1	54	2	111	118/83	92	12月11日	2h20min	4	15	99/64	63	36.2	0	0	1	1	18	91/53	59	36.5	0	0	0	0	16	90/56	57	36.3
2	0047	1001834319	23.2299	16.7657	1	2	2	35	1	75	23.1868	2		1	1	1	2	1	1	2	1	13	1	132	112/77	88	12月12日	2h	4	21	105/67	96	37.5	0	0	0	0	19	107/64	78	37.5	0	0	0	0	21	94/58	93	37.8
1	0048	1001804731	27.4472	17.7154	2	2	1	9	2	63	27.3654	2		1	6	2	7	2	1	3	1	50	2	107	111/73	86	12月11日	2h35min	4	20	120/70	76	36.4	0	0	0	0	18	114/73	78	36.5	0	0	0	0	20	105/66	70	36.6
2	0052	0003910275	30.0811	16.6016	1	2	1	99	2	20	29.8214	1	2	1	11	3	4	1	2	2	1	28	1	113	106/77	100	12月23日	1h20min	4	19	124/80	87	36.4	0	0	0	0	21	116/72	89	36.6	0	0	0	0	18	113/70	78	36.5
1	0054	1001833483	26.2716	17.6898	1	2	2	99	2	88	26.2225	2		1	8	2	6	2	3	2	1	22	1	116	104/65	85	12月26日	3h5min	4	21	113/76	93	36.1	3	1	1	1	24	111/69	107	36.3	1	1	2	1	20	110/65	90	36.8
1	0055	1001846994	34.0787	28.5483	1	2	1	20	1	95	32.9588	2		5	7	2	5	2	2	2	1	43	2	113	146/94	120	12月25日	2h25min	4	17	114/72	86	36.9	4	1	4	1	20	118/80	104	37.1	2	1	2	1	16	115/73	100	36.9
2	0059	1000013378	30.5017	23.8751	1	2	1	44	1	29	30.3709	1	14	9	4	1	5	2	2	2	1	44	2	116	114/83	74	45293	3h20min	4	19	123/72	86	36.3	0	0	0	0	16	123/78	82	36.4	0	0	0	0	18	113/67	73	36.4
2	0063	1000656098	31	18.591	1	2	1	25	1	79	30.033	1	1	5	11	3	7	2	1	2	2	19	1	109	121/79	80	1月6日	2h25min	4	19	102/53	93	36.7	0	0	0	0	18	105/59	72	36.9	0	0	0	0	18	113/69	75	36.6
2	0065	1001870175	33	19.313	1	2	1	58	1	130	32.1841	1	97	2	5	2	10	3	3	3	2	46	2	108	108/63	88	1月9日	2h	3	19	100/59	66	36.1	0	0	0	0	17	100/55	63	36.9	0	0	0	0	20	100/56	63	36.5
1	0070	1000595941	28	16.7969	2	2	1	83	1	29	26.8462	2		6	7	2	13	3	3	3	1	42	2	105	99/61	86	45292	2h40min	3	19	120/72	68	36.4	0	0	0	0	21	112/60	75	36.2	0	0	0	0	20	110/67	72	36.6
1	0072	1001841326	28	19.2526	1	2	1	78	1	17	27.5879	1	73	8	5	2	4	1	2	2	1	51	2	127	108/78	104	45306	2	4	18	106/68	70	36.4	0	0	0	0	19	100/56	70	36.4	0	0	0	0	18	105/70	60	36.2
2	0075	1001809303	30	21.0938	2	2	1	24	1	58	27.9863	2		1	6	2	10	3	2	3	2	26	1	104	120/86	106	1月22日	3	4	21	95/55	75	36.2	0	0	0	0	21	102/55	78	36.4	0	0	0	0	21	107/68	69	36.6
1	0079	1001872891	26	20.5499	1	2	1	62	1	11	25.4396	2		3	6	2	7	2	2	2	1	28	1	105	126/88	100	12月 27日	1	3	18	113/70	83	36.6	0	0	0	0	19	110/63	81	36.6	0	0	0	0	16	120/70	78	36.2
1	0080	1001843425	30	20.7008	2	2	1	63	1	28	26.2363	2		4	9	2	4	1	2	2	1	41	2	91	98/73	92	45318	3.5h	4	19	105/67	83	36.5	0	0	0	0	20	111/68	88	36.7	0	0	0	0	20	107/63	92	36.3
1	0091	0003494850	28	22.5827	1	2	1	58	1	34	26.9588	2		3	2	1	6	2	2	3	1	31	1	119	105/72	92	2月4日	1h46min		19	105/75	67	36.7	0	0	0	0	20	113/72	75	36.5	0	0	0	0	20	102/53	80	36.3
1	0094	1001919620	30	19.9219	2	2	1	19	1	62	28.7115	2		1	4	1	2	1	1	2	1	27	1	110	111/81	98	2月19日	3	3	18	106/67	55	36.2	有	1	1	1	17	115/70	70	36.3	有	1	0	0	17	120/77	80	36.6
1	0096	1001873948	28	16.8574	1	2	2	26	1	66	26.8901	1	1	5	5	2	6	2	2	2	1	42	2	106	114/92	100	45342		4	21	103/61	67	36.4	0	0	0	0	16	97/56	66	36.4	0	0	0	0	36.3	98/57	75	36.3
1	0102	1000370798	32	22.6562	2	2	1	82	1	20	30.9313	2		4	9	2	4	1	1	1	1	38	2	129	95/64	78	2月27日		3	18	121/76	92	36.2	0	0	0	0	19	122/75	88	37.6	0	0	0	0	20	125/80	88	37.4
1	0106	0000234712	35	21.5645	2	2	1	24	1	91	30.9313	2		3	2	1	4	1	1	2	1	32	1	130	111/71	77	3月1日		3	16	101/61	72	36.4	0	0	0	0	16	107/63	81	36.1	0	0	0	0	22	110/63	82	36.7
1	0110	1001928853	30	19.487	2	2	1	80	1	68	28.0824	1	1	1	5	2	3	1	1	2	1	43	2	118	101/69	76	3月16日		4	22	107/71	78	36.2	0	0	0	0	17	106/65	66	36.4	0	0	0	0	20	106/65	66	36.6
1	0120	0003600159	26	20.5499	1	2	1	21	1	103	25.7582	2		1	6	2	10	3	2	3	1	63	2	108	100/79	105	5月18日		3	19	138/82	72	37.0	0	0	0	0	20	129/75	80	36.9	0	0	0	0	18	127/77	77	36.9
2	0128	1001733264	23	24.6548	1	2	1	29	1	64	22.261	1	9	1	2	1	1	1	2	1	1	34	1	110	117/81	81	45454	1h30min	3	20	116/67	81	36.4	0	0	0	0	25	121/64	78	36.5	0	0	0	0	22	125/78	89	36.8
2	0129	1002063152	26	21.0938	1	2	1	105	1	15	25.9451	2		2	8	2	5	2	1	3	1	47	2	105	100/50	87	45454	2h	3	20	122/76	78	36.2	0	0	0	0	18	117/72	72	36.8	0	0	0	0	20	115/70	72	36.7
1	0130	0003957525	31	26.986	1	2	1	40	1	38	30.6511	2		1	1	1	0	1	1	1	1	28	1	121	95/68	93	45454	2h	3	16	127/83	93	36.5	0	0	0	0	20	108/61	78	37.9	0	0	0	0	20	102/60	75	37.2
1	0131	1002078988	28	20.6297	1	2	1	130	1	20	27.6786	2		4	11	3	7	2	2	2	1	40	2	116	103/72	90	45457	2h	3	21	131/71	86	37.4	0	0	0	0	24	128/72	89	37.4	0	0	0	0	19	115/92	82	37.1
2	0134	1002061814	33	18.7783	2	2	1	69	1	22	28.9286	2		2	1	1	2	1	1	2	1	36	2	116	117/91	86	45468	1h55min	4	18	141/88	83	36.4	0	0	0	0	19	140/80	82	36.6	0	0	0	0	20	135/80	81	36.3
2	0138	0003862379	29	19.8347	1	2	1	37	1	78	28.6264	1	1	2	8	2	9	2	2	2	2	23	1	109	125/89	90	7月5日	1h30min	4	18	113/68	78	36.7	0	0	0	0	15	109/78	71	36.5	0	0	0	0	18	113/68	73	36.5
1	0148	1002022056	29	18.8189	1	2	3	66	1	18	27.3434	2		10	12	3	14	3	2	4	2	61	2	81	91/57	87	8 月2日	2h	3	16	97/61	55	36.3	0	0	0	0	16	92/51	80	36.2	0	0	0	0	15	90/53	83	36.6
1	0149	1002131269	25	17.3611	1	2	1	45	2	14	24.4698	2		1	7	2	4	1	1	1	1	29	1	115	93/68	101	45506	1h	3	16	107/72	51	36.7	0	0	0	0	16	95/68	54	36.7	0	0	0	0	16	102/62	61	36.5
[truncated: 82 more columns]
